# Supplementary material for: Self-Toughened Epoxy Resin via Hybridization of Structural Isomeric Curing Agents
Source: Polymers (Basel). 2025 Mar 5;17(5):695. doi: 10.3390/polym17050695 (PMC11902468; doi:10.3390/polym17050695)
Supplement: Supplementary file 1 [file polymers-17-00695-s001.zip]

Archive with 1 entries (1 files):
- polymers-3484471-supplementary.pdf
